# Supplementary material for: Baseline Resting-State Network Integration Modulates Task Performance and Aftereffect
Source: Sensors (Basel). 2025 Dec 20;26(1):41. doi: 10.3390/s26010041 (PMC12787900; doi:10.3390/s26010041)
Supplement: Supplementary file 1 [file sensors-26-00041-s001.zip]

Archive with 1 entries (1 files):
- sensors-4024497-supplementary.xlsx
