# Supplementary material for: Baseline Resting-State Network Integration Modulates Task Performance and Aftereffect
Source: Sensors (Basel). 2025 Dec 20;26(1):41. doi: 10.3390/s26010041 (PMC12787900; doi:10.3390/s26010041)
Supplement: Supplementary file 1 [file sensors-26-00041-s001.zip › sensors-4024497-supplementary.xlsx]

## Sheet: S1
Pre- and Post-Task Network Integration Across Eyes-Open and Eyes-Closed Resting States: Mean Values and Linear Mixed Model Outcomes by Frequency Band
			Eyes-closed				Eyes-open				Linear mixed model
			Pre-task		Post-task		Pre-task		Post-task		Timepoint		Status		Timepoint x Status
MST measure	frequency	N	M	SD	M	SD	M	SD	M	SD	p_raw	p_FDR	p_raw	p_FDR	p_raw	p_FDR
leaf number	delta	33	0.661085	0.0257519	0.655994	0.0217577	0.663864	0.0245627	0.657709	0.0228606	0.0539883	0.0674854	0.438476	0.438476	0.854344	0.854344
	theta	31	0.658755	0.0237474	0.646223	0.0282098	0.661561	0.0244736	0.652787	0.0249842	0.000418015	0.00209007	0.113013	0.209459	0.523238	0.854344
	LAlpha	34	0.668926	0.0272456	0.662353	0.0223186	0.673903	0.0294505	0.665732	0.0328319	0.0391967	0.0653278	0.239966	0.299957	0.821855	0.854344
	UAlpha	32	0.657019	0.0202679	0.652456	0.0237078	0.659578	0.027434	0.658787	0.0259491	0.355046	0.355046	0.125676	0.209459	0.514256	0.854344
	beta	33	0.653006	0.0275139	0.64573	0.0279013	0.661567	0.0365211	0.651912	0.0361899	0.00465163	0.0116291	0.013372	0.0668599	0.68632	0.854344
diameter	delta	31	0.20491	0.0114249	0.205448	0.00744817	0.202661	0.0101984	0.206645	0.0104378	0.0804766	0.100596	0.68261	0.805524	0.181851	0.516485
	theta	34	0.201362	0.0115959	0.207268	0.0140153	0.202153	0.0126464	0.205662	0.0124241	0.00506153	0.0126538	0.805524	0.805524	0.469215	0.586519
	LAlpha	34	0.204859	0.0113219	0.208732	0.0105614	0.201956	0.0140713	0.205859	0.01536	0.0324092	0.0540153	0.110646	0.18441	0.993488	0.993488
	UAlpha	33	0.206558	0.0108769	0.210794	0.00990521	0.203394	0.0137589	0.204052	0.0127637	0.165689	0.165689	0.00553565	0.0276782	0.309891	0.516485
	beta	34	0.202259	0.0149856	0.205597	0.0115954	0.197497	0.0159564	0.204229	0.0152068	0.00126683	0.00633414	0.047001	0.117503	0.268892	0.516485
mean eccentricity	delta	31	0.159387	0.00855417	0.1599	0.0054344	0.157968	0.00780506	0.161097	0.00824239	0.0715063	0.0891099	0.911699	0.911699	0.19399	0.457117
	theta	34	0.156874	0.00869118	0.161229	0.0105126	0.157059	0.00962324	0.159915	0.00925016	0.00389418	0.0064903	0.64614	0.807675	0.542129	0.677661
	LAlpha	30	0.159177	0.00873205	0.164107	0.00581395	0.156707	0.0108483	0.161667	0.0106417	0.000575978	0.00287989	0.0814356	0.135726	0.99145	0.99145
	UAlpha	33	0.160864	0.00836413	0.164727	0.00711795	0.158348	0.0109387	0.159194	0.00990965	0.0891099	0.0891099	0.00403953	0.0201976	0.27427	0.457117
	beta	34	0.157753	0.0116715	0.160129	0.00895343	0.153841	0.0120043	0.159409	0.0111188	0.00204223	0.00510557	0.0687854	0.135726	0.208465	0.457117
N=number of participants
M=mean
S=standard deviation

## Sheet: S2
Correlation analysis between pre-task values and change scores (post - pre) for those MST measures that showed statistically significant timepoint effect, separately for each condition: eyes-closed and eyes-open
			Eyes-closed			Eyes-open
MST measure	frequency	N	r	p_raw	p_FDR	r	p_raw	p_FDR
leaf number	theta	31	-0.383017	0.0366943	0.03669	-0.479668	0.00731288	0.01057
	Lower alpha	34	-0.656119	3.38849e-05	0.0001017	-0.460894	0.00694713	0.01057
	Beta	33	-0.459437	0.00816187	0.01224	-0.445684	0.0105748	0.01057
diameter	theta	34	-0.425727	0.0135065	0.01351	-0.640309	5.98853e-05	0.0001797
	Lower alpha	34	-0.766434	1.99447e-07	5.97e-07	-0.503746	0.00280163	0.002802
	Beta	34	-0.707403	4.16072e-06	6.241e-06	-0.510127	0.00242256	0.002802
mean eccentricity	theta	34	-0.401924	0.0204173	0.0204173	-0.668561	2.11411e-05	6.34233e-05
	Lower alpha	30	-0.867339	1.14237e-09	3.42711e-09	-0.58437	0.000872534	0.000872534
	Beta	34	-0.716445	2.7446e-06	4.1169e-06	-0.587344	0.000326294	0.000489441
N=number of participants

## Sheet: S3
	Regression-based estimates of β - 1 and corresponding t-test p-values for testing β = 1 (Pre ~ Post).
			Eyes-closed			Eyes-open
MST measure	frequency	N	β - 1	t-test p-value (H₀: β = 1)	p_FDR	β - 1	t-test p-value (H₀: β = 1)	p_FDR
leaf number	theta	31	-0.432329	0.033568	0.033568	-0.476074	0.00660698	0.0122787
	Lower alpha	34	-0.630934	2.81242e-05	8.43726e-05	-0.495034	0.00822657	0.0122787
	Beta	33	-0.30244	0.0291299	0.033568	-0.362252	0.0122787	0.0122787
diameter	theta	34	-0.431196	0.028937	0.028937	-0.680936	0.000232234	0.000696702
	Lower alpha	34	-1.06116	2.97767e-07	8.93301e-07	-0.550664	0.00370451	0.00370451
	Beta	34	-0.601115	1.36709e-05	2.05064e-05	-0.470074	0.00204459	0.00306688
mean eccentricity	theta	34	-0.375223	0.0486976	0.0486976	-0.718173	0.000106003	0.000318009
	Lower alpha	30	-1.07976	2.16724e-09	6.50172e-09	-0.612941	0.00121975	0.00121975
	Beta	34	-0.663966	5.41694e-06	8.12541e-06	-0.614715	0.000243849	0.000365774
N=number of participants

## Sheet: S4
Correlation analysis between pre-task values and RT for those MST measures that showed statistically significant timepoint effect, separately for each condition: eyes-closed and eyes-open
			Eyes-closed			Eyes-open
MST measure	frequency	N	r	p_raw	p_FDR	r	p_raw	p_FDR
leaf number	theta	29	-0.188119	0.328446	0.328446	-0.185058	0.33652	0.3365
	Lower alpha	32	-0.196258	0.281684	0.328446	-0.203252	0.264544	0.3365
	Beta	31	-0.319865	0.079402	0.238206	-0.421479	0.0182026	0.0546
diameter	theta	32	0.0622656	0.734954	0.734954	0.235839	0.193789	0.2907
	Lower alpha	32	0.0685227	0.709417	0.734954	0.152011	0.406237	0.4062
	Beta	32	0.219519	0.227365	0.6822	0.434109	0.013048	0.0391
mean eccentricity	theta	32	0.0432378	0.814233	0.8142	0.275565	0.126875	0.190312
	Lower alpha	28	0.158579	0.420254	0.63045	0.197319	0.314199	0.314199
	Beta	32	0.254271	0.160215	0.480644	0.467243	0.00701326	0.0210398
N=number of participants

## Sheet: S5
Correlation analysis between post-task values and RT for those MST measures that showed statistically significant timepoint effect, separately for each condition: eyes-closed and eyes-open
			Eyes-closed			Eyes-open
MST measure	frequency	N	r	p_raw	p_FDR	r	p_raw	p_FDR
leaf number	theta	29	-0.115296	0.551463	0.551463	0.0474113	0.807057	0.807057
	Lower alpha	32	-0.122286	0.504938	0.551463	-0.173554	0.342142	0.513212
	Beta	31	-0.119114	0.523328	0.551463	-0.24067	0.192168	0.513212
diameter	theta	32	0.15248	0.404773	0.881543	-0.151811	0.406862	0.406862
	Lower alpha	32	-0.0995672	0.587696	0.881543	0.166087	0.363623	0.406862
	Beta	32	-0.0144575	0.937403	0.9374	0.211104	0.24613	0.406862
mean eccentricity	theta	32	0.146801	0.422699	0.858	-0.137377	0.453393	0.453393
	Lower alpha	28	0.0677542	0.731922	0.858	0.340541	0.0761867	0.22856
	Beta	32	0.0329274	0.858014	0.858	0.245732	0.175208	0.262812
N=number of participants

## Sheet: S6
Correlation analysis between the residualized pre- to post-task changes and RT for those MST measures that showed statistically significant timepoint effect, separately for each condition: eyes-closed and eyes-open
			Eyes-closed			Eyes-open
MST measure	frequency	N	r	p_raw	p_FDR	r	p_raw	p_FDR
leaf number	theta	29	-0.0342904	0.859832	0.8598	0.151337	0.433241	0.835471
	Lower alpha	32	-0.0415761	0.821256	0.8598	-0.0965001	0.599307	0.835471
	Beta	31	0.137217	0.461676	0.8598	0.0388863	0.835471	0.835471
diameter	theta	32	0.139339	0.446906	0.6049	-0.251251	0.165408	0.496225
	Lower alpha	32	-0.0950388	0.604874	0.6049	0.115217	0.530051	0.79515
	Beta	32	-0.150963	0.409519	0.6049	-0.0361703	0.844192	0.8442
mean eccentricity	theta	32	0.144108	0.43135	0.6624	-0.232658	0.200046	0.3
	Lower alpha	28	0.0862979	0.662371	0.6624	0.287433	0.138045	0.3
	Beta	32	-0.0885422	0.629883	0.6624	0.0595638	0.74607	0.74607
N=number of participants
